# Supplementary material for: PI3Kα-regulated gelsolin activity is a critical determinant of cardiac cytoskeletal remodeling and heart disease
Source: Nat Commun. 2018 Dec 19;9:5390. doi: 10.1038/s41467-018-07812-8 (PMC6300608; doi:10.1038/s41467-018-07812-8)
Supplement: Supplementary file 3 — Supplementary Data 1 [file 41467_2018_7812_MOESM3_ESM.xlsx]

## Sheet: Figure 1
	Figure 1c LVEDD			Figure 1e F/G Actin Ratio				Figure 1f Actin Depolymerizing Activity				Figure 1g Actin Depolymerizing Activity			Figure 1k Lung Water Content							Figure 1m LVEF							Figure 1o dP/dtmax/EDV
	DCM			NFC	DCM			NFC	DCM						WT			GSNKO				WT			GSNKO				WT			GSNKO
	-	LVAD		-	-	LVAD		-	-	LVAD		NFC	DCM		Sham	9 Wk TAC	18 Wk TAC	Sham	9 Wk TAC	18 Wk TAC		Sham	9 Wk TAC	18 Wk TAC	Sham	9 Wk TAC	18 Wk TAC		Sham	9 Wk TAC	18 Wk TAC	Sham	9 Wk TAC	18 Wk TAC
Sample Size	8	8		8	8	8		8	8	9		6	6		12	12	12	12	12	12		12	12	12	12	12	12		8	8	8	8	8	8
	58	49		1.08687	1.47142	2.01343		1.26679	1.27841	1.26623		1.19303	1.98765		0.087	0.187	0.184	0.087	0.097	0.187		57.99	32.89	48.45	54	49.63	70.5		171.917	123.148	102.052	216.218	204.288	235.907
	56	63		1.03662	1.30599	1.17183		0.704601	1.91762	1.65299		1.16342	1.63462		0.084	0.175	0.148	0.096	0.068	0.166		66.58	41.25	31.89	66.35	55.02	67.04		299.651	138.485	124.489	262.714	203.599	174.37
	51	58		1.03487	2.61971	1.75338		0.792398	1.73662	0.976489		1.08357	2.18746		0.078	0.135	0.198	0.065	0.089	0.135		63.89	39.66	30.58	61.58	60	61		206.102	122.549	208.089	225.789	198.174	232.055
	75	57		0.949721	2.00942	1.25669		1.24679	1.31655	1.32202		0.842488	1.51846		0.087	0.132	0.168	0.076	0.136	0.095		61.81	38.65	41.87	59.44	50.36	54.28		203.113	135.647	201.71	248.985	200.353	310.683
	56	41		1.15784	1.51755	1.88274		1.50368	1.63479	0.815272		0.947323	1.57862		0.073	0.121	0.176	0.064	0.099	0.093		69.89	41.87	29.58	62.89	59.61	49.22		222.398	132.635	81.5549	218.42	199.962	249.36
	76	40		1.03566	2.27947	1.84857		0.667495	1.50989	0.594883		0.770176	1.37685		0.074	0.144	0.187	0.098	0.098	0.084		67.43	56.89	21.25	69.78	50.33	44.5		268.989	142.822	195.358	203.685	196.078	245.191
	75	64		1.16488	2.36616	1.47898		0.859503	1.79401	1.55966					0.079	0.165	0.199	0.084	0.092	0.112		65.48	37.89	27.89	53.58	39.7	60.89		301.685	129.651	166.356	269.498	202.541	186.984
	55	38		0.869513	2.84875	0.947545		0.958751	0.929678	0.974614					0.099	0.13	0.179	0.083	0.084	0.131		56.89	48.78	22.36	68.68	66.36	59.61		198.489	139.68	43.6946	308.652	195.684	128.791
										0.508485					0.091	0.15	0.188	0.088	0.088	0.116		66.87	49.89	42.35	62.88	57.58	53.86
															0.088	0.174	0.168	0.094	0.083	0.091		62.58	41.66	38	64.38	61.25	46.14
															0.068	0.168	0.198	0.073	0.094	0.082		60.99	40.89	34.89	62.3	54.81	50.99
															0.101	0.0934	0.146	0.06	0.143	0.107		59.88	56.98	29.89	60.32	50.94	59.01
Mean	62.75	51.25		1.042	2.05231	1.54415		1	1.5147	1.07452		1	1.71394		0.0840833	0.147867	0.17825	0.0806667	0.0975833	0.116583		63.3567	43.9417	33.25	62.1817	54.6325	56.42		234.043	133.077	140.413	244.245	200.085	220.418
SEM	3.75	3.75951		0.0350812	0.202158	0.13711		0.107581	0.115062	0.134642		0.0710287	0.125909		0.00293221	0.00783057	0.00521235	0.0037484	0.00616866	0.00953261		1.16159	2.18049	2.36526	1.44455	2.02669	2.31774		17.4732	2.65841	21.7836	12.3835	1.15888	19.6433

## Sheet: Figure 2
	Figure 2b Myocardial Collagen Content							Figure 2c Pro-Collagen-I α1 mRNA							Figure 2d Pro-Collagen-III α1 mRNA							Figure 2e Atrial Natriuretic Factor mRNA							Figure 2f Brain Natriuretic Peptide mRNA							Figure 2g β-Myosin Heavy Chain mRNA							Figure 2i FS (%)					Figure 2j -dL/dt
	WT			GSNKO				WT			GSNKO				WT			GSNKO				WT			GSNKO				WT			GSNKO				WT			GSNKO				WT		GSNKO			WT
	Sham	9 Wk TAC	18 Wk TAC	Sham	9 Wk TAC	18 Wk TAC		Sham	9 Wk TAC	18 Wk TAC	Sham	9 Wk TAC	18 Wk TAC		Sham	9 Wk TAC	18 Wk TAC	Sham	9 Wk TAC	18 Wk TAC		Sham	9 Wk TAC	18 Wk TAC	Sham	9 Wk TAC	18 Wk TAC		Sham	9 Wk TAC	18 Wk TAC	Sham	9 Wk TAC	18 Wk TAC		Sham	9 Wk TAC	18 Wk TAC	Sham	9 Wk TAC	18 Wk TAC		Sham	9 Wk TAC	Sham	9 Wk TAC		Sham	9 Wk TAC
Sample Size	4	4	4	4	4	4		10	10	10	10	10	10		10	10	10	10	10	10		10	10	10	10	10	10		10	10	10	10	10	10		10	10	10	10	10	10		6	6	6	6		6	6
	1.00466	7.87495	11.2766	1.29999	2.43104	3.29581		1.87639	4.47431	7.14612	0.988499	1.2927	1.26411		1.30884	4.16893	5.02489	1.66067	3.17455	2.39203		0.703323	1.7858	12.7132	0.206987	0.578323	3.46294		0.593791	2.31203	4.20237	0.51884	0.818395	0.809803		2.90895	6.54311	9.34299	1.04935	4.06501	1.06632		7.21623	4.62731	5.30807	6.90764		-5681.58	-3699.05
	1.29465	6.89846	11.6846	1.36454	2.39843	2.49846		3.0094	5.43745	6.66005	0.871816	1.45521	1.33613		1.27103	5.89465	6.76885	0.603091	1.47596	4.18726		0.927728	1.63607	10.1243	0.630602	0.111432	3.14969		1.47474	0.325409	2.93356	1.21605	0.989764	1.2293		4.9331	2.21764	4.26882	2.22316	7.35642	2.35515		8.29691	3.24137	8.65025	6.19312		-6241.11	-2401.81
	1.27652	7.19846	9.68432	1.16986	2.35864	3.06844		3.28159	1.63812	7.56441	1.9568	1.12013	1.98465		1.56002	0.857307	5.0503	2.73669	1.65435	2.25292		0.24005	1.39133	12.1786	1.13608	1.89645	0.31612		0.0857182	2.00405	2.0925	0.765432	0.968464	2.04488		2.37338	5.81332	7.86514	2.65435	2.68435	1.67904		5.14879	5.75997	10.0749	6.40826		-3728.9	-4653.2
	1.69841	8.06843	8.98435	1.26513	2.49684	1.96513		0.389805	12.6595	8.15949	2.94516	0.996835	1.27283		1.09133	12.6517	8.45847	0.711267	1.56908	2.723		0.973781	3.0291	14.6052	0.117258	2.68463	2.15097		0.663786	2.53245	2.34459	0.531804	1.08465	1.96986		1.43747	5.98765	5.89843	3.68435	2.57905	0.936719		6.99277	2.89696	6.93709	9.42132		-5028.97	-2524.02
								1.93489	11.6592	7.36798	1.79072	1.45521	1.13158		1.07694	4.57059	6.07134	1.4084	2.68463	4.0078		2.34285	1.62231	12.0887	0.0621237	0.684321	9.19034		0.702134	2.56958	2.18944	0.104534	1.19847	1.36492		2.38174	9.57717	7.66544	4.89433	3.35413	2.04604		10.235	5.23538	7.25975	7.49798		-7899.13	-3494
								1.69656	6.4115	5.95256	1.98564	4.16404	3.89465		1.12549	6.46513	7.54491	1.85677	3.21661	2.83177		0.355374	1.98465	9.72626	0.99843	3.10288	0.214016		0.739564	4.91948	2.52119	0.063252	1.26844	1.56847		1.77029	4.69847	8.89435	1.84312	1.64532	1.84354		7.04952	3.75047	6.9909	5.99305		-4931.57	-2788.73
								2.07839	1.70932	6.27865	2.34981	3.69773	0.888132		1.66423	4.98465	8.528	1.89437	2.10145	3.5776		0.198552	2.65131	7.33731	1.18273	1.49865	5.18795		0.280512	3.89465	2.82712	2.08946	0.656271	2.44214		2.67798	7.4952	6.78702	1.96451	0.965414	0.373488
								1.6559	6.89855	8.72568	1.98465	3.65846	2.05843		1.03478	3.68414	8.04866	0.998647	4.65843	0.583513		0.27044	1.98465	8.26015	0.798432	2.08643	7.98008		0.889627	2.98465	1.98465	0.96513	1.39847	2.65685		2.12195	6.68465	3.32631	2.69894	0.893153	1.16134
								1.96534	6.98465	6.39579	2.98465	2.68465	1.78432		1.37238	8.98465	8.15931	0.884652	3.68541	4.26266		0.277284	1.96453	9.09096	0.616513	1.08465	1.43198		0.954366	1.49847	2.79911	0.789462	0.986845	1.82003		5.04749	5.68435	2.20177	1.89465	0.698435	2.68432
								3.65097	7.98747	5.93325	1.98465	1.98465	3.68515		1.52776	7.48941	3.12766	1.88465	1.68431	1.89263		0.838616	1.15864	11.1492	0.496843	0.865431	1.53352		0.929462	1.66543	1.96546	0.965135	0.896543	1.89365		3.48847	8.05844	4.84654	1.66843	1.64352	1.66843
Mean	1.31856	7.51008	10.4075	1.27488	2.42124	2.70696		2.15392	6.586	7.0184	1.98424	2.25096	1.93		1.30328	5.97512	6.67824	1.46392	2.59048	2.87112		0.7128	1.92084	10.7274	0.6246	1.45932	3.46176		0.73137	2.47062	2.586	0.80091	1.02663	1.77999		2.91408	6.276	6.10968	2.45752	2.58848	1.58144		7.48988	4.25191	7.53683	7.07023		-5585.21	-3260.13
SEM	0.142934	0.276296	0.641274	0.0406118	0.029227	0.298774		0.297773	1.14948	0.298709	0.219216	0.380488	0.332199		0.0708906	1.02106	0.575234	0.211815	0.340578	0.369468		0.205165	0.177064	0.705078	0.12943	0.30687	0.979275		0.1207	0.404706	0.212053	0.184665	0.0693943	0.176056		0.390234	0.627214	0.761704	0.35179	0.635716	0.221943		0.6876	0.465149	0.667922	0.519772		576.664	350.657
[truncated: 24 more columns]

## Sheet: Figure 3
	Figure 3a Actin Depolymerizing Activity
	600 nM rpGelsolin
	-	PIP2	PIP3
Sample Size	9	9	9
	0.818943	0.674784	0.681416
	1.09841	0.541984	0.456847
	0.998516	0.526513	0.599856
	0.959846	0.66153	0.62653
	0.865813	0.499684	0.649649
	1.05654	0.686541	0.396543
	1.06654	0.426532	0.489645
	1.16951	0.533513	0.426851
	0.966543	0.62853	0.664513
Mean	1.00008	0.575513	0.55465
SEM	0.037187	0.0301907	0.0371738

## Sheet: Figure 4
	Figure 4a Actin Depolymerizing Activity					Figure 4b Actin Depolymerizing Activity			Figure 4c Actin Depolymerizing Activity			Figure 4e Actin Depolymerizing Activity							Figure 4f Actin Polymerizing Activity			Figure 4g Actin Polymerizing Activity			Figure 4h Actin Polymerizing Activity							Figure 4k F-Actin to G-Actin Ratio													Figure 4l Actin Depolymerizing Activity
	-	rpGelsolin				600nM rpGelsolin			60nM rhGelsolin			600nM rpGelsolin							60nM rpGelsolin			6nM rhGelsolin			60nM rpGelsolin							WT-Ctrl				αDN				αCre					WT-Ctrl				αDN
									VO-OHpic						BYL-719 + VO-OHpic				VO-OHpic			VO-OHpic						BYL-719 + VO-OHpic				-	-	Stretch	Stretch	-	-	Stretch	Stretch	-	-	Stretch	Stretch		-	-	Stretch	Stretch	-
	Ctrl	60nM	600nM	6 uM		VO-OHpic	VO-OHpic+PIP3		-	PIP3		-	PIP2	PIP3	-	PIP2	PIP3		-	PIP3		-	PIP3		-	PIP2	PIP3	-	PIP2	PIP3		-	PTENi+PBP-10+PIP3	-	PTENi+PBP-10+PIP3	-	PTENi+PBP-10+PIP3	-	PTENi+PBP-10+PIP3	-	PTENi+PBP-10+PIP3	-	PTENi+PBP-10+PIP3		-	PTENi+PBP-10+PIP3	-	PTENi+PBP-10+PIP3	-
Sample Size	9	9	9	9		6	6		6	6		9	9	9	9	9	9		6	6		6	6		6	6	6	6	6	6		6	6	6	6	6	6	6	6	6	6	6	6		6	6	6	6	6
	0.622423	1.63359	1.71851	1.84468		0.981482	0.463332		0.752838	0.346907		0.608058	0.425122	0.394786	0.644882	0.910489	0.591044		1.07318	1.85068		0.682785	1.89831		0.550684	2.12728	1.7303	0.939471	1.82006	2.2035		3.02694	3.20418	2.16507	3.41802	3.57926	2.13783	1.25944	1.97992	3.24162	3.59583	1.71953	3.02265		0.941624	0.809182	1.16218	0.663309	0.925877
	1.46984	1.31845	1.29844	2.63453		1.01984	0.453217		1.10841	0.368847		1.08417	0.51846	0.486153	1.06513	0.865432	0.48465		1.09543	1.52543		1.40254	1.3648		1.25786	1.66561	1.5479	1.03647	1.43265	2.36513		2.48561	2.66541	2.19646	2.66513	2.3651	2.46946	1.61513	2.46951	2.66535	2.96546	1.44561	2.66513		1.08462	0.865414	1.16984	1.09847	1.09847
	0.965132	1.49846	1.69648	2.76985		1.12949	0.349851		0.936541	0.416513		1.36841	0.359453	0.768513	0.965132	0.93212	0.66513		0.96513	1.48461		0.955123	1.78542		1.20362	1.8962	1.32256	0.9548	1.2354	1.66541		2.16513	2.84165	2.55513	1.53113	1.40153	2.65133	1.43621	2.33213	2.33321	2.06513	1.11813	2.38546		0.965132	0.666951	1.10984	1.00654	1.2984
	0.865132	1.65312	1.76543	2.36543		0.99513	0.436453		1.21453	0.567513		0.998513	0.76513	0.418465	0.96513	0.87213	0.626541		0.76513	1.4058		0.88513	1.22336		0.786213	1.42589	1.49645	1.24982	1.13651	1.69845		2.66457	3.06513	2.26513	2.18654	2.66541	2.16951	1.29513	2.16513	3.06541	2.6543	1.49499	2.5651		0.9213	1.11513	1.04513	0.969543	0.899654
	1.38562	1.76513	1.14984	1.86985		0.896513	0.368432		0.72123	0.369841		0.749846	0.76632	0.425432	0.866651	0.92651	0.66513		1.20654	1.47986		0.74863	1.48752		1.26513	1.63425	1.63213	1.38564	1.36654	2.19846		2.98465	1.99654	2.49842	2.36654	3.06513	3.0651	1.67513	1.9615	2.26513	2.11623	1.24632	2.36513		1.22214	1.23543	1.37343	1.29846	0.7654
	1.36699	0.979865	1.66948	1.99456		0.976513	0.568451		1.26541	0.475651		0.698465	0.457843	0.6321	1.23654	0.966543	0.498435		0.894632	1.48233		1.32584	1.93985		0.936543	1.94651	1.8651	0.85462	1.48654	2.74322		3.09846	1.80554	2.6	3.06513	2.49843	3.09513	1.09561	3.43312	2.26513	2.69649	1.63612	2.16512		0.865132	0.998413	1.06985	1.48299	1.59988
	0.646985	0.964651	1.99651	2.39843								1.49513	0.3524	0.755132	1.26365	0.925132	0.723651
	0.912654	0.746325	1.48984	1.49843								1.29948	0.53621	0.409645	0.898432	0.8512	0.48321
	0.765132	1.41544	2.16543	1.41845								0.696487	0.66513	0.586513	1.66065	0.865132	0.765132
Mean	0.99999	1.33056	1.66111	2.08825		0.999828	0.439956		0.999828	0.424212		0.99984	0.538452	0.54186	1.06291	0.901632	0.611436		1.00001	1.53812		1.00001	1.61654		1.00001	1.78262	1.59907	1.07014	1.41295	2.1457		2.73756	2.59641	2.38003	2.53875	2.59581	2.59806	1.39611	2.39022	2.63931	2.68224	1.44345	2.5281		0.99999	0.94842	1.15505	1.08655	1.09795
SEM	0.108878	0.118935	0.105711	0.160224		0.0309775	0.0318748		0.0950526	0.0342725		0.110359	0.0534577	0.0497201	0.0976946	0.0131493	0.0349425		0.0644476	0.0644805		0.122097	0.122072		0.119703	0.103523	0.0771779	0.0836233	0.0968918	0.167532		0.149614	0.23376	0.0787761	0.272957	0.298959	0.171274	0.0906649	0.223615	0.174999	0.232166	0.0932194	0.121571		0.0533889	0.0852776	0.0480775	0.115677	0.125384
[truncated: 7 more columns]

## Sheet: Figure 5
	Figure 5f p110α/MemCode			Figure 5g p110α/MemCode			Figure 5i F-Actin to G-Actin Ratio							Figure 5j Actin Depolymerizing Activity									Figure 5l FS (%)							Figure 5m -dL/dt (µm/s)							Figure 5n +dL/dt (µm/s)
														WT-Ctrl		αDN			αCre
							WT-Ctrl		αDN		αCre			Sham	2 Wk TAC	Sham	2 Wk TAC	2 Wk TAC	Sham	2 Wk TAC	2 Wk TAC		WT-Ctrl		αDN		αCre			WT-Ctrl		αDN		αCre			WT-Ctrl		αDN		αCre
	NFC	DCM		NFC	DCM		Sham	2 Wk TAC	Sham	2 Wk TAC	Sham	2 Wk TAC		-	-	-	-	PIP3	-	-	PIP3		Sham	2 Wk TAC	Sham	2 Wk TAC	Sham	2 Wk TAC		Sham	2 Wk TAC	Sham	2 Wk TAC	Sham	2 Wk TAC		Sham	2 Wk TAC	Sham	2 Wk TAC	Sham	2 Wk TAC
Sample Size	4	4		4	4		9	9	15	14	12	15		4	4	4	4	4	4	4	4		6	6	6	6	6	6		6	6	6	6	6	6		6	6	6	6	6	6
	0.820574	0.0440186		0.722304	0.311509		1.82137	1.40748	1.97083	0.196661	1.33537	1.10331		0.715539	1.33569	0.808436	1.08232	0.676322	1.01729	1.53738	0.943891		7.11623	6.91366	6.4383	4.5131	8.02416	3.23124		-5381.58	-5227.58	-4907.73	-3638.05	-4786.14	-1512.67		4226.07	2938.74	4162.62	2655.96	3355.96	1878.34
	1.04569	0.201094		0.969366	0.373764		0.963578	1.6513	1.35251	0.394295	1.0397	0.3698		1.08561	1.36541	1.06646	1.66513	0.695135	1.0174	1.4856	0.71651		7.59691	7.194	6.69493	4.57376	6.98152	2.93921		-5741.11	-5661.65	-6256.22	-2877.83	-4992.31	-1165.41		4692.59	3843.47	5070.57	2634.35	3740.32	749.747
	0.954315	0.275057		1.03063	0.565197		1.13966	1.33828	1.12329	0.676276	0.895072	0.49811		1.23251	1.01651	0.965132	1.70651	0.476131	1.01535	1.65416	0.66513		7.02033	7.01564	7.53546	4.2271	6.94138	1.46737		-5459.14	-5437.62	-5135.41	-3396.8	-5332.68	-2961.1		3988.62	3364.03	4313.01	2563.85	4327.07	613.237
	1.18013	0.399846		1.2784	0.629546		1.34155	1.04247	1.26283	0.331102	0.88567	0.552722		0.966512	0.816514	1.24791	1.78231	0.673132	1.04013	1.30951	0.565413		6.76637	6.79909	6.83932	4.17182	6.8364	2.90609		-4912.88	-5007.93	-5625.09	-3064.81	-5562.06	-2055.02		3658.23	3973.71	3686.14	2119.4	3827.89	1532.98
							1.68076	1.2904	1.80247	0.61084	1.39651	0.758923											7.22669	7.45484	6.72064	4.50112	7.01278	3.50444		-5119.12	-5884.74	-5823.19	-3539.54	-5346.47	-2329.33		4153	3729.31	4730.32	2735.64	3467.07	1325.95
							1.66188	0.855978	1.49455	0.637853	1.12754	0.343255											7.58682	6.59315	7.29494	4.47833	6.94118	4.65748		-5208.33	-5160.27	-5503.83	-3011.25	-4825.28	-3542.7		4023.82	3237.7	4579.7	2391.03	4471.8	2618.26
							1.52469	1.66621	1.40027	0.261372	1.10878	0.680409
							1.36544	0.965706	2.16307	0.652337	1.1943	0.193021
							1.65316	1.15804	0.571409	0.467039	1.69685	0.539654
									0.680541	0.360559	1.76365	0.4976
									0.626644	0.369513	1.48763	0.59843
									1.07144	0.335588	0.996924	0.305075
									1.76315	0.374845		0.574094
									0.702556	0.80532		0.16851
									0.619711			0.482921
Mean	1.00018	0.230004		1.00018	0.470004		1.46134	1.26398	1.24035	0.4624	1.244	0.511056		1.00004	1.13353	1.02199	1.55907	0.63018	1.02254	1.49666	0.722736		7.21889	6.99506	6.9206	4.41087	7.1229	3.11764		-5303.69	-5396.63	-5541.91	-3254.71	-5140.82	-2261.04		4123.72	3514.49	4423.73	2516.71	3865.02	1453.08
SEM	0.0757269	0.0743318		0.1142	0.0757727		0.0938074	0.0953309	0.136831	0.0484885	0.0849832	0.0603645		0.109328	0.131918	0.0921309	0.160757	0.0515786	0.00588087	0.0716536	0.0801131		0.133301	0.123553	0.168158	0.0684589	0.181882	0.421648		117.963	134.87	197.074	127.233	129.61	362.414		139.027	162.89	196.741	92.562	184.039	303.372

## Sheet: Figure 6
	Figure 6b LVEF (%)							Figure 6c LVFS (%)							Figure 6d LVEDD (mm)							Figure 6e LA (mm)							Figure 6f ANF/18S (RE)							Figure 6g BNP/18S (RE)							Figure 6h b-MHC/18S (RE)
	WT-Ctrl		αDN		αCre			WT-Ctrl		αDN		αCre			WT-Ctrl		αDN		αCre			WT-Ctrl		αDN		αCre			WT-Ctrl		αDN		αCre			WT-Ctrl		αDN		αCre			WT-Ctrl		αDN		αCre
	Sham	2 Wk TAC	Sham	2 Wk TAC	Sham	2 Wk TAC		Sham	2 Wk TAC	Sham	2 Wk TAC	Sham	2 Wk TAC		Sham	2 Wk TAC	Sham	2 Wk TAC	Sham	2 Wk TAC		Sham	2 Wk TAC	Sham	2 Wk TAC	Sham	2 Wk TAC		Sham	2 Wk TAC	Sham	2 Wk TAC	Sham	2 Wk TAC		Sham	2 Wk TAC	Sham	2 Wk TAC	Sham	2 Wk TAC		Sham	2 Wk TAC	Sham	2 Wk TAC	Sham	2 Wk TAC
Sample Size	12	12	12	12	12	12		12	12	12	12	12	12		12	12	12	12	12	12		12	12	12	12	12	12		10	10	10	10	10	10		10	10	10	10	10	10		10	10	10	10	10	10
	68.9391	56.3799	57.203	18.9275	57.43	26.5223		38.3255	29.4181	29.5039	8.58018	29.7872	12.2732		4.24	4.64	3.83	4.895	4.042	4.685		1.875	1.69	1.48	3.0225	1.558	2.35		1.04	16.466	23.487	317.521	46.259	390.147		1.353	2.948	5.51	8.039	2.757	7.71		0.327	0.962	0.979	2.584	0.888	3.63
	52.4693	47.5738	57.6943	17.113	57.7939	11.1974		26.6745	23.6342	29.7872	7.69231	29.909	4.89796		3.92	4.09	3.86	4.745	3.845	4.2875		1.6	1.79	1.545	2.5425	1.94	3.3225		0.226	6.312	42.243	108.515	43.438	431.457		1.396	3.196	2.746	6.457	3.029	7.085		0.339	0.664	0.74	1.976	1.36	3.736
	62.5887	59.9854	55.2754	26.9583	55.6127	29.6505		33.2908	31.309	28.4877	12.3366	28.6012	13.9202		4.05	4.175	4.265	4.08	4.075	4.885		1.71	1.75	1.79	2.55	1.74333	1.945		0.145	10.301	31.087	685.92	34.84	270.122		0.981	2.784	2.553	6.411	0.676	13.495		0.351	0.406	0.84	2.493	0.527	3.065
	61.838	34.8679	61.3287	24.0127	70.3704	24.2691		32.8395	16.4234	32.6879	11.0775	39.1188	11.1691		4.1	4.11	4.39	4.965	3.745	4.79		1.88	1.97	1.845	2.74	1.435	2.45		10.88	10.88	25.268	476.88	35.831	341.325		2.352	3.118	5.687	10.453	1.297	9.586		0.391	0.464	0.52	2.36	1.038	5.263
	53.6096	67.1306	53.9037	30.8816	57.1948	12.4627		27.3171	36.7971	27.8307	14.3378	29.4889	5.57157		4	3.83	4.725	4.115	3.815	5.205		1.79	1.49	1.735	2.325	1.79333	2.97		9.288	2.244	78.976	449.423	47.59	531.684		1.245	2.669	1.037	5.513	1.024	18.621		0.316	0.367	0.547	2.727	0.556	5.76
	66.5023	45.3852	65.1974	35.8777	58.7739	10.065		36.25	22.1137	35.4191	17.0648	30.9091	4.40181		4.14	4.255	4.235	4.395	4.4	4.43		1.57	1.87	1.64	1.74	1.735	3.47		0.213	10.974	8.445	319.763	25.537	347.289		1.113	3.304	3.472	6.355	4.247	9.167		0.451	0.267	0.681	2.412	0.673	5.091
	54.4155	55.386	62.1329	34.0238	62.4377	15.5577		27.8583	28.5546	32.9975	16.0508	32.964	7.01071		3.935	4.255	3.97	4.33	3.61	5.135		1.67	1.71	1.67	2.79	1.44667	2.49		4.658	9.016	4.658	383.341	19.21	264.741		1.666	4.263	2.108	9.198	1.008	10.264		0.525	2.202	0.466	2.703	0.511	4.478
	55.3327	52.3196	53.5533	29.6053	56.1283	14.305		28.3355	26.5133	27.2838	13.7369	28.9697	6.51085		3.715	4.13	4.105	4.295	4.125	5.99		1.15	1.76	1.785	2.83667	1.975	3.775		3.311	9.757	18.263	326.937	17.648	470.286		2.711	4.798	2.799	8.515	0.69905	9.028		0.459	1.986	0.445	2.174	0.364	3.867
	76.043	55.0653	47.9809	19.1255	62.3777	13.0269		44.0108	28.2974	24.0395	8.64979	33.2518	5.84354		4.012	4.17	4.46	4.74	4.09	5.305		1.44833	1.52	1.54333	2.61	2.08	2.24		7.515	4.386	7.998	426.333	24.678	332.467		1.222	3.863	2.67	9.492	5.16	9.506		0.876	1.7181	0.172	2.152	0.262	4.101
	56.219	59.2525	56.3361	15.9914	56.3137	23.3036		28.9631	31.0174	29.3991	7.17256	29.1469	10.8158		3.705	3.83	4.455	4.81	4.22	5.455		1.75	1.71	1.975	2.75	1.95	3.3225		3.909	10.621	26.707	331.425	30.853	386.394		0.909	4.878	1.326	7.037	3.085	13.937		0.419	0.574	0.296	2.411	0.604	3.568
	61.525	55.9221	72.3323	34.6176	67.3945	27.186		32.8426	28.8623	41.0256	16.5289	36.8146	12.7359		3.75333	4.415	4.095	4.84	3.83	5.245		1.95	2.21333	1.95	2.83667	1.54333	2.225
	51.3248	48.4748	56.3137	40.7395	72.6843	18.3232		25.8809	24.1627	29.1469	19.8958	41.1227	8.41284		3.83	4.69	4.22	4.8	3.83	5.765		1.48	1.71981	1.83	2.24	1.59333	2.13
Mean	60.0672	53.1453	58.271	27.3228	61.2093	18.8224		31.8824	27.2586	30.6341	12.7603	32.507	8.63029		3.95003	4.21583	4.2175	4.58417	3.96892	5.09812		1.65611	1.7661	1.73236	2.58194	1.73275	2.72417		4.1185	9.0957	26.7132	382.606	32.5884	376.591		1.4948	3.5821	2.9908	7.747	2.29821	10.8399		0.4454	0.96101	0.5686	2.3992	0.6783	4.2559
SEM	2.1881	2.3906	1.81575	2.3846	1.70968	2.01588		1.5878	1.50419	1.27206	1.20669	1.23746	0.974782		0.049886	0.0770376	0.0764741	0.0918308	0.0651975	0.147176		0.064851	0.0553419	0.04618	0.0998312	0.0633387	0.177326		1.25005	1.25668	6.86863	46.7016	3.4363	26.6704		0.187464	0.258519	0.489977	0.516715	0.503662	1.10979		0.0523472	0.230733	0.0777698	0.0771332	0.104432	0.273902
[truncated: 12 more columns]

## Sheet: Figure 7
	Figure 7b F-Actin to G-Actin Ratio				Figure 7c Actin Depolymerizing Activity				Figure 7e p-FAK/FAK				Figure 7i MCSA				Figure 7j ANF/18S (RE)				Figure 7k BNP/18S (RE)				Figure 7l b-MHC/18S (RE)				Figure 7n F-Actin to G-Actin Ratio				Figure 7o Actin Depolymerizing Activity				Figure 7q FS (%)				Figure 7r -dL/dt (µm/s)				Figure 7s +dL/dt (µm/s)				Figure 7t LVEF (%)
	WT	αDN	αDN/GSNKO		WT	αDN	αDN/GSNKO		WT	αDN	αDN/GSNKO		WT	αDN	αDN/GSNKO		WT	αDN	αDN/GSNKO		WT	αDN	αDN/GSNKO		WT	αDN	αDN/GSNKO		WT	αDN	αDN/GSNKO		WT	αDN	αDN/GSNKO		WT	αDN	αDN/GSNKO		WT	αDN	αDN/GSNKO		WT	αDN	αDN/GSNKO		WT
	2 Wk TAC	2 Wk TAC	2 Wk TAC		2 Wk TAC	2 Wk TAC	2 Wk TAC		2 Wk TAC	2 Wk TAC	2 Wk TAC		2 Wk TAC	2 Wk TAC	2 Wk TAC		2 Wk TAC	2 Wk TAC	2 Wk TAC		2 Wk TAC	2 Wk TAC	2 Wk TAC		2 Wk TAC	2 Wk TAC	2 Wk TAC		2 Wk TAC	2 Wk TAC	2 Wk TAC		2 Wk TAC	2 Wk TAC	2 Wk TAC		2 Wk TAC	2 Wk TAC	2 Wk TAC		2 Wk TAC	2 Wk TAC	2 Wk TAC		2 Wk TAC	2 Wk TAC	2 Wk TAC		2 Wk TAC
Sample Size	4	4	4		6	6	6		4	4	4		4	4	4		10	10	10		10	10	10		10	10	10		4	4	4		6	6	6														12
	1.11164	0.599825	1.27384		0.742062	1.18272	0.940301		0.935685	1.30463	0.516923		480.793	814.658	278.846		16.466	317.521	60.125		2.948	8.039	5.476		0.962	2.584	1.173		1.10406	0.425664	0.915392		0.512843	0.897008	0.569126		6.91366	4.5131	6.23553		-5227.58	-3638.05	-6175.02		2938.74	2655.96	3661.85		56.3799
	0.89485	0.596516	1.2651		1.46542	1.69815	1.36982		0.865132	1.66513	0.695163		469.651	623.295	385.651		6.312	108.515	164.721		3.196	6.457	6.079		0.664	1.976	1.192		0.965215	0.56513	1.36516		0.575165	1.39815	0.49816		7.194	4.57376	6.44276		-5661.65	-2877.83	-4747.97		3843.47	2634.35	3304.01		47.5738
	0.786541	0.442135	1.06513		1.30513	1.76513	1.47665		0.76513	1.39513	0.780132		432.984	556.561	448.151		10.301	685.92	74.863		2.784	6.411	6.389		0.406	2.493	1.344		0.865132	0.498416	1.19651		0.598514	1.03851	0.399651		7.01564	4.2271	5.41017		-5437.62	-3396.8	-4365.45		3364.03	2563.85	2680.37		59.9854
	0.936513	0.469864	1.36951		1.46986	1.96513	1.52513		0.610513	1.10651	0.896122		423.651	746.316	414.651		10.88	476.88	122.193		3.118	10.453	9.894		0.464	2.36	0.873		0.79513	0.61913	1.49651		0.496513	0.96513	0.476513		6.79909	4.17182	6.54946		-5007.93	-3064.81	-4784.01		3973.71	2119.4	2784.63		34.8679
					0.94156	1.56513	0.969845										2.244	449.423	217.876		2.669	5.513	5.425		0.367	2.727	0.987						0.418465	0.86513	0.56513		7.45484	4.50112	6.05191		-5884.74	-3539.54	-4647.95		3729.31	2735.64	1665.58		67.1306
					0.876952	1.77816	0.97651										10.974	319.763	110.089		3.304	6.355	6.016		0.267	2.412	1.062						0.598468	1.09841	0.389852		6.59315	4.47833	5.40134		-5160.27	-3011.25	-4890.35		3237.7	2391.03	3435.46		45.3852
																	9.016	383.341	124.766		4.263	9.198	7.527		2.202	2.703	1.307																						55.386
																	9.757	326.937	120.566		4.798	8.515	5.046		1.986	2.174	1.379																						52.3196
																	4.386	426.333	124.752		3.863	9.492	5.279		1.7181	2.152	1.358																						55.0653
																	10.621	331.425	114.899		4.878	7.037	6.0189		0.574	2.411	1.184																						59.2525
																																																	55.9221
																																																	48.4748
Mean	0.932385	0.527085	1.2434		1.1335	1.65907	1.20971		0.794115	1.36785	0.722085		451.77	685.207	381.825		9.0957	382.606	123.485		3.5821	7.747	6.31499		0.96101	2.3992	1.1859		0.932385	0.527085	1.2434		0.533328	1.04372	0.483072		6.99506	4.41087	6.01519		-5396.63	-3254.71	-4935.12		3514.49	2516.71	2921.98		53.1453
SEM	0.067594	0.0414352	0.063954		0.13021	0.10899	0.112676		0.0704955	0.115979	0.0798304		13.8614	58.3629	36.6243		1.25668	46.7016	13.8465		0.258519	0.516715	0.455779		0.230733	0.0771332	0.0537063		0.067028	0.0418608	0.125393		0.0289892	0.079212	0.0316536		0.123553	0.0684589	0.205021		134.87	127.233	258.47		162.89	92.562	295.116		2.3906
[truncated: 5 more columns]

## Sheet: Supplementary Figure 3
	Sup Fig 3c LVFS							Sup Fig 3d VCFc							Sup Fig 3e LA Size							Sup Fig 3f LVPWT							Sup Fig 3g E/E' Ratio
	WT			GSNKO				WT			GSNKO				WT			GSNKO				WT			GSNKO				WT			GSNKO
	Sham	9 Wk TAC	18 Wk TAC	Sham	9 Wk TAC	18 Wk TAC		Sham	9 Wk TAC	18 Wk TAC	Sham	9 Wk TAC	18 Wk TAC		Sham	9 Wk TAC	18 Wk TAC	Sham	9 Wk TAC	18 Wk TAC		Sham	9 Wk TAC	18 Wk TAC	Sham	9 Wk TAC	18 Wk TAC		Sham	9 Wk TAC	18 Wk TAC	Sham	9 Wk TAC	18 Wk TAC
Sample Size	12	12	12	12	12	12		12	12	12	12	12	12		12	12	12	12	12	12		12	12	12	12	12	12		12	12	12	12	12	12
	20.303	29.6735	19.2149	37.139	25.5915	36.788		7.2378	7.23715	4.00706	4.39849	3.18778	2.19084		1.48	3.5726	1.07174	1.70664	2.08688	2.71985		0.63916	1.20464	0.90259	0.99744	0.61372	1.18287		17.7765	14.2439	53.7103	43.2443	8.50219	15.6912
	32.4567	26.4325	14.76	31.2967	29.37	25.3247		6.83298	5.2865	3.28	5.96127	5.59429	4.07004		1.65	1.88	3.42	1.78	1.72	1.72		0.55	0.98	1.08	0.74	0.71	0.730435		21.9313	21.7546	58.1444	24.5792	18.7975	11.4998
	39.365	14.63	13.08	34.0433	27.43	34.104		6.99651	2.61185	2.18	6.80867	4.22	5.79125		1.63	1.87	1.96	1.75	2.02	2.05		0.65	0.91	0.97	0.62	0.87	0.808696		22.6803	54.6516	38.2884	19.4065	43.7197	23.8356
	31.83	21.462	12.24	36.4833	29.03	28.4024		7.07333	3.79858	2.33143	7.29667	5.27818	4.56466		1.8	2.01	2.68	1.89	1.84	1.7462		0.68	0.98	0.89	0.86	0.74	0.950311		22.6654	48.6513	55.3559	29.2429	25.8003	23.8356
	29.69	20.8367	17.0436	30.985	26.6541	29.7753		5.39818	3.78848	3.26381	5.9019	4.69615	5.35955		1.45	2.5	2.6644	1.79	1.48	2.16196		0.69	0.99	0.978422	0.72	0.58	0.883692		24.176	64.9173	61.3862	18.2404	24.9842	21.9165
	36.845	21.9651	19.9552	36.6513	21.651	26.6513		6.82315	3.69512	3.5215	6.18561	3.96513	4.96451		1.7	2.04	2.04	1.64	1.95	1.48		0.7	0.89	0.924375	0.55	0.74	0.91		18.6606	34.6952	17.2215	13.6513	34.6517	12.6514
	35.015	20.9615	8.5861	29.6516	29.0933	19.851		7.78111	4.65132	2.34375	5.86513	4.89128	6.84165		1.7	1.68	2.77174	1.71	1.84	1.95		0.67	0.95	0.936413	0.91	0.85	0.72		23.0036	34.8615	38.0331	18.651	12.6513	48.6516
	34.89	13.651	16.651	29.6513	29.59	17.654		7.75333	1.68946	3.06513	4.95166	4.29344	5.70416		1.5	1.94	3.15	1.75	1.91	1.36		0.64	0.41	0.93	0.54	0.83	0.76		17.3586	59.6513	41.9816	19.6516	29.6513	33.9816
	29.2833	10.1551	14.6513	29.6513	24.9533	32.651		5.97619	2.05132	1.98615	7.6513	4.75302	3.99813		1.74	2.09	2.94	1.49	1.94	1.57		0.64	0.95	0.98	0.76	0.61	0.74		33.4252	58.651	36.6513	14.6516	17.1	29.651
	35.175	26.6951	13.651	24.6456	22.3133	21.651		5.1136	3.96153	2.15153	5.96166	4.57623	3.89842		1.65	1.46	2.79	1.66	1.83	1.68		0.72	0.84	0.84	0.43	0.81	0.58		25.245	29.6516	18.651	23.6513	14.6517	16.6515
	31.96	14.9681	18.8612	24.6541	25.13	28.6513		4.9416	1.36513	2.96513	7.35513	3.86615	2.98465		1.45	1.94	2.18	1.76	1.94	1.79		0.67	0.73	0.65	0.64	0.71	0.72		39.0859	62.561	28.651	16.651	40.4163	17.8651
	34.651	24.651	11.6513	33.6515	29.651	33.6513		5.6513	3.98514	1.9651	5.66951	4.98165	3.69153		1.42	1.96	1.63	1.62	1.82	1.66		0.49	0.71	0.96	0.61	0.67	0.59		21.5956	31.9641	36.651	17.651	28.6516	19.6516
Mean	32.622	20.5068	15.0288	31.542	26.7048	27.9296		6.46493	3.6768	2.75505	6.16725	4.52527	4.50495		1.5975	2.07855	2.44149	1.71222	1.86474	1.824		0.64493	0.87872	0.92015	0.69812	0.72781	0.798		23.967	43.0212	40.3938	21.606	24.9648	22.9902
SEM	1.39643	1.73498	0.991537	1.22676	0.813526	1.72869		0.289875	0.472664	0.196338	0.280706	0.191081	0.375781		0.0376613	0.153073	0.195425	0.0292911	0.0450172	0.104719		0.0187304	0.0565532	0.0298487	0.0478973	0.0282526	0.0479623		1.83384	4.97445	4.21496	2.33568	3.19739	3.01015

## Sheet: Supplementary Figure 4
	Supp Figure 4b Transforming Growth Factor-β1 mRNA							Supp Figure 4c aSMA+ Area					Supp Figure 4d (ii) LVW/TL
	WT			GSNKO				WT		GSNKO			WT			GSNKO
	Sham	9 Wk TAC	18 Wk TAC	Sham	9 Wk TAC	18 Wk TAC		Sham	9 Wk TAC	Sham	9 Wk TAC		Sham	9 Wk TAC	18 Wk TAC	Sham	9 Wk TAC	18 Wk TAC
Sample Size	11	10	10	10	10	10		4	4	4	4		12	12	12	12	12	12
	2.90823	2.33657	4.21687	1.05755	3.13958	1.85869		0.0432425	1.13564	0.097962	0.469718		4.64949	7.41378	4.1703	4.32528	4.19321	3.40593
	1.2439	9.11777	6.42284	1.17438	0.873864	1.9311		0.0491625	1.56534	0.12326	0.361806		3.49863	6.31946	6.23167	3.3164	4.23693	4.9463
	0.886502	3.20874	6.86104	1.86823	1.29846	1.45013		0.018185	1.51229	0.045204	0.804404		4.32168	4.16396	5.33193	4.4636	4.26315	5.65413
	2.71492	3.38817	2.62227	1.4061	0.247703	1.63542		0.0168375	2.24259	0.029674	0.359712		3.13976	3.10366	6.32375	3.49321	3.948	3.96487
	1.2813	3.02258	4.94186	1.59847	0.956514	1.31179							3.46279	7.16432	4.32137	3.32136	3.49811	3.465
	2.33765	3.89465	3.65107	2.09844	3.56122	1.55602							3.91465	6.13749	6.3185	3.13264	4.2136	5.64988
	1.02327	2.89465	4.21358	1.99846	2.28238	1.29686							4.1946	4.96216	7.5943	3.14896	3.23219	4.32984
	1.50714	3.19843	3.92039	0.996541	1.02562	1.27925							4.2679	6.3315	6.98713	4.9816	4.0321	5.5465
	1.34287	3.59847	2.82951	0.985132	2.03651	1.80014							3.8643	5.31325	4.26579	3.49896	3.6453	6.1658
	1.40871	2.18944	2.81006	1.64985	1.98498	1.67533							3.651	6.32139	5.97663	3.32132	4.8964	3.79895
	1.96445												3.62498	5.12366	6.32314	3.46989	3.4987	5.41983
													3.6515	3.4313	5.62493	3.6551	4.65431	3.48946
Mean	1.69263	3.68495	4.24895	1.48332	1.74068	1.57947		0.0318569	1.61397	0.074025	0.49891		3.85344	5.48216	5.78912	3.67736	4.026	4.65304
SEM	0.207112	0.625713	0.462216	0.133363	0.333568	0.0761253		0.00837466	0.230337	0.0219748	0.105021		0.125129	0.400241	0.315118	0.169849	0.1418	0.29368

## Sheet: Supplementary Figure 5
	Supp Figure 5b N-Cadherin Intensity/ICD					Supp Figure 5c β-Catenin Intensity/ICD
	WT		GSNKO			WT		GSNKO
	Sham	9 Wk TAC	Sham	9 Wk TAC		Sham	9 Wk TAC	Sham	9 Wk TAC
Sample Size	4	4	4	4		4	4	4	4
	1.57629	2.12326	1.48862	1.57439		1.89125	3.9026	2.65204	3.3363
	1.346	1.698	1.52984	1.489		2.19798	4.3368	1.48968	3.197
	1.0969	1.6579	1.3679	1.43687		1.84987	4.3978	3.29978	3.688
	1.1289	2.29198	1.01976	0.85879		2.1487	5.098	1.9987	2.8287
Mean	1.28702	1.94278	1.35153	1.33976		2.02195	4.4338	2.36005	3.2625
SEM	0.111169	0.156947	0.115804	0.16281		0.0883865	0.247326	0.393327	0.17771

[truncated: 6 more sheets: Supplementary Figure 8, Supplementary Figure 10, Supplementary Figure 11, Supplementary Figure 12, Supplementary Figure 13, Supplementary Figure 14]
